# Supplementary material for: Loss of calcium‐dependent phospholipase A2 contributes to multi‐omic changes in mouse denervated skeletal muscle
Source: Physiol Rep. 2026 May 21;14(10):e70906. doi: 10.14814/phy2.70906 (PMC13239658; doi:10.14814/phy2.70906)
Supplement: Supplementary file 1 — Data S1. [file PHY2-14-e70906-s001.xlsx]

## Sheet: Sheet1
Oxylipins
Analyte	Internal Standard (IS)	Retention Time (RT; min)	Declustering potential (DP)	Collision energy (CE)	Molecular mass (g/mol)	Transition		Calibration range (nM)		R2 **	Comment	* for 100nM	Cal range ng on column									Product name	Product number	Size/Quantity	Units	Volume	amount	units	form (s/p)
						Q1 (m/z)	Q3 (m/z)	lower1	upper			** Weighting 1/x2	Lower	upper												(uL)
5-HETE	5(S)-HETE-d8	14.4	-55	-19	320.5	319.2	115.2	1	2000	0.99741			0.0016025	3.205								Lauric Acid	CAY10006626-25 g	25	g	-	25	g	p
8-HETE	5(S)-HETE-d8	14.1	-65	-18	320.5	319.2	155.201	3	1000	0.9988			0.0048075	1.6025								Myristic Acid	CAY13351-1 g	1	g	-	1	g	p
9-HETE	5(S)-HETE-d8	14.27	-50	-20	320.5	319.2	167.2	1	1000	0.99747			0.0016025	1.6025								Palmitic Acid	CAY10006627-10 g	10	g	-	10	g	p
11-HETE	12(S)-HETE-d8	13.91	-60	-19	320.5	319.2	167.202	0.3	1000	0.99889			0.00048075	1.6025								Palmitoleic Acid	CAY10009871-100 mg	100	mg	-	100	mg	p
12-HETE	12(S)-HETE-d8	14.11	-65	-18	320.5	319.2	179.2	1	2000	0.99768			0.0016025	3.205								Stearic Acid	CAY10011298-500 mg	500	mg	-	500	mg	p
15-HETE	15(S)-HETE-d8	13.65	-55	-18	320.5	319.2	219.2	1	2000	0.99812			0.0016025	3.205								Oleic Acid	CAY90260-500 mg	500	mg	-	500	mg	p
20-HETE	20-HETE-d6	12.64	-85	-21	320.5	319.2	275.1	10	1000	0.99708			0.016025	1.6025								Stearidonic Acid	CAY90320-1 mg	1	mg	100	1	mg	s
5-HEPE	5(S)-HETE-d8	13.17	-60	-20	318.5	317.2	115.1	1	1000	0.99867			0.0015925	1.5925								Linoleic Acid (peroxide free)	CAY90150.1-50 mg	50	mg	1000	50	mg	s
8-HEPE	5(S)-HETE-d8	12.8	-65	-19	318.5	317.2	155.2	1	1000	0.99918			0.0015925	1.5925								α-Linolenic Acid	CAY90210-50 mg	50	mg	200	50	mg	s
9-HEPE	5(S)-HETE-d8	12.99	-50	-18	318.5	317.5	167.2	1	1000	0.99906			0.0015925	1.5925								Dihomo-γ-Linolenic Acid	CAY90230-10 mg	10	mg	100	10	mg	s
11-HEPE	12(S)-HETE-d8	12.69	-50	-20	318.5	317.2	167.201	0.3	1000	0.99814			0.00047775	1.5925								Arachidic Acid	CAY9000339-50 mg	50	mg	-	50	mg	p
12-HEPE	12(S)-HETE-d8	12.91	-65	-18	318.5	317.2	179.2	1	1000	0.99847			0.0015925	1.5925								Arachidonic Acid Lipid Maps MS Standard	CAY10007268-50 mg	50	mg	200	50	mg	s
15-HEPE	15(S)-HETE-d8	12.63	-65	-16	318.5	317.2	219.2	1	1000	0.9992			0.0015925	1.5925								Docosahexaenoic Acid	CAY90310-50 mg	50	mg	200	50	mg	s
18-HEPE	15(S)-HETE-d8	12.25	-50	-15	318.5	317.2	259.2	1	1000	0.99961			0.0015925	1.5925								Eicosapentaenoic Acid (peroxide free)	CAY90110.1-10 mg	10	mg	100	10	mg	s
4-HDOHE	5(S)-HETE-d8	14.66	-50	-17	344.5	343.2	101.1	1	2000	0.99838			0.0017225	3.445
7-HDOHE	5(S)-HETE-d8	14.2	-50	-21	344.5	343.2	141.2	10	1000	0.99752			0.017225	1.7225								(±)9-HODE	CAY38400-100 ug	100	ug	100	100	ug	s
8-HDOHE	5(S)-HETE-d8	14.31	-50	-19	344.5	343.2	189.2	3	1000	0.99852			0.0051675	1.7225								(±)13-HODE	CAY38600-100 ug	100	ug	100	100	ug	s
10-HDOHE	12(S)-HETE-d8	13.99	-55	-21	344.5	343.2	153.201	1	1000	0.99937			0.0017225	1.7225
11-HDOHE	12(S)-HETE-d8	14.14	-60	-18	344.5	343.2	121.1	1	1000	0.99875			0.0017225	1.7225								(±)5-HETE	CAY34210-25 ug	25	ug	250	25	ug	s
13-HDOHE	12(S)-HETE-d8	13.87	-55	-19	344.5	343.2	193.1	0.3	1000	0.99953			0.00051675	1.7225								(±)8-HETE	CAY34340-25 ug	25	ug	250	25	ug	s
14-HDOHE	15(S)-HETE-d8	13.99	-45	-17	344.5	343.2	205.2	1	1000	0.99958			0.0017225	1.7225								(±)9-HETE	CAY34400-25 ug	25	ug	250	25	ug	s
16-HDOHE	15(S)-HETE-d8	13.73	-55	-17	344.5	343.2	233.201	0.3	1000	0.9996			0.00051675	1.7225								(±)11-HETE	CAY34500-25 ug	25	ug	250	25	ug	s
17-HDOHE	20-HETE-d6	13.79	-70	-15	344.5	343.2	201.2	30	1000	0.99719			0.051675	1.7225								(±)12-HETE	CAY34550-25 ug	25	ug	250	25	ug	s
20-HDOHE	20-HETE-d6	13.47	-55	-17	344.5	343.2	241.201	1	1000	0.99823			0.0017225	1.7225								(±)15-HETE	CAY34700-25 ug	25	ug	250	25	ug	s
9-HODE	13(S)-HODE-d4	13.34	-85	-23	296.5	295.2	171.1	3	2000	0.99574			0.0044475	2.965								20-HETE	CAY90030-25 ug	25	ug	250	25	ug	s
13-HODE	13(S)-HODE-d4	13.28	-85	-23	296.5	295.2	195.2	3	2000	0.99696			0.0044475	2.965
9-HOTrE	13(S)-HODE-d4	12	-60	-20	294.4	293.2	171.2	1	2000	0.99901			0.001472	2.944								(±)5-HEPE	CAY32200-25 ug	25	ug	250	25	ug	s
13-HOTrE	13(S)-HODE-d4	12.2	-70	-22	294.4	293.2	195.101	3	2000	0.99865			0.004416	2.944								(±)8-HEPE	CAY32340-25 ug	25	ug	250	25	ug	s
5-HETrE	13(S)-HODE-d4	15.49	-70	-19	322.5	321.2	115.1	0.3	2000	0.99895			0.00048375	3.225								(±)9-HEPE	CAY32400-25 ug	25	ug	250	25	ug	s
15-HETrE	13(S)-HODE-d4	14.29	-70	-21	322.5	321.2	221.2	1	2000	0.99777			0.0016125	3.225								(±)11-HEPE	CAY32500-25 ug	25	ug	250	25	ug	s
9-OxoODE	13(S)-HODE-d4	14	-85	-23	294.4	293.2	185.1	3	1000	0.99583			0.004416	1.472								(±)12-HEPE	CAY32540-25 ug	25	ug	250	25	ug	s
13-OxoODE	13(S)-HODE-d4	13.72	-85	-25	294.4	293.2	195.1	10	1000	0.99223			0.01472	1.472								(±)15-HEPE	CAY32700-25 ug	25	ug	250	25	ug	s
5-OxoETE	5(S)-HETE-d8	15.06	-65	-20	318.5	317.2	273.2	3	1000	0.99466			0.0047775	1.5925								(±)18-HEPE	CAY32840-25 ug	25	ug	250	25	ug	s
12-OxoETE	5(S)-HETE-d8	14.36	-75	-20	318.5	317.2	153.1	3	1000	0.99573			0.0047775	1.5925
15-OxoETE	5(S)-HETE-d8	14	-60	-22	318.5	317.2	113.1	1	1000	0.99855			0.0015925	1.5925								(±)4-HDHA	CAY33200-25 ug	25	ug	250	25	ug	s
9,10-DiHOME	Leukotriene B4-d4	10.9	-80	-29	314.5	313.2	201.2	0.3	1000	0.99713			0.00047175	1.5725								(±)7-HDHA	CAY33300-25 ug	25	ug	250	25	ug	s
12,13-DiHOME	Leukotriene B4-d4	10.62	-80	-28	314.5	313.2	183.2	0.3	1000	0.99761			0.00047175	1.5725								(±)8-HDHA	CAY33350-25 ug	25	ug	250	25	ug	s
5,6-DiHETrE	15(S)-HETE-d8	12.64	-75	-24	338.5	337.2	145.1	0.3	1000	0.9989			0.00050775	1.6925								(±)10-HDHA	CAY33400-25 ug	25	ug	250	25	ug	s
8,9-DiHETrE	15(S)-HETE-d8	12.14	-70	-25	338.5	337.2	127.1	1	1000	0.99886			0.0016925	1.6925								(±)11-HDHA	CAY33450-25 ug	25	ug	250	25	ug	s
11,12-DiHETrE	15(S)-HETE-d8	11.79	-65	-26	338.5	337.2	167.1	0.3	1000	0.9994			0.00050775	1.6925								(±)13-HDHA	CAY33500-25 ug	25	ug	250	25	ug	s
14,15-DiHETrE	15(S)-HETE-d8	11.45	-65	-25	338.5	337.2	207.1	0.1	1000	0.99938			0.00016925	1.6925								14(S)-HDHA	CAY15253-25 ug	25	ug	250	25	ug	s
5,6-DiHETE	Leukotriene B4-d4	11.2	-60	-23	336.5	335.2	115.2	100	1000	0.99355			0.16825	1.6825								(±)16-HDHA	CAY33600-25 ug	25	ug	250	25	ug	s
5,15-DiHETE	Leukotriene B4-d4	9.92	-60	-21	336.5	335.3	115.2	1	1000	0.99804			0.0016825	1.6825								(±)17-HDHA	CAY33650-25 ug	25	ug	250	25	ug	s
8,15-DiHETE	Leukotriene B4-d4	9.63	-65	-22	336.5	335.2	235.2	3	1000	0.99637			0.0050475	1.6825								(±)20-HDHA	CAY33750-25 ug	25	ug	250	25	ug	s
14,15-DiHETE	Leukotriene B4-d4	10.35	-65	-23	336.5	335.301	207.2	3	1000	0.99714			0.0050475	1.6825
17,18-DiHETE	Leukotriene B4-d4	9.97	-65	-24	336.5	335.3	247.2	1	1000	0.99775			0.0016825	1.6825								Resolvin E1	CAY10007848-10 ug	10	ug	100	10	ug	s
RvE1	Resolvin D1-d5	3.21	-65	-22	350.5	349.3	195.1	3	1000	0.9978			0.0052575	1.7525								Resolvin D1	CAY10012554-10 ug	10	ug	100	10	ug	s
RvD1	Resolvin D1-d5	7.47	-55	-23	376.5	375.5	215.1	1	1000	0.99748			0.0018825	1.8825								Resolvin D2	CAY10007279-10 ug	10	ug	100	10	ug	s
RvD2	Resolvin D1-d5	6.8	-65	-21	376.5	375.2	141.2	10	1000	0.99605			0.018825	1.8825								Resolvin D3	CAY13834-10 ug	10	ug	100	10	ug	s
RvD3	Resolvin D1-d5	6.49	-65	-24	376.5	375.2	147.1	0.3	1000	0.99901			0.00056475	1.8825								Resolvin D5	CAY10007280-10 ug	10	ug	100	10	ug	s
RvD5	Resolvin D1-d5	10.09	-65	-22	360.5	359.2	199.1	1	1000	0.99843			0.0018025	1.8025
LTB3	Leukotriene B4-d4	11.5	-65	-22	338.5	337.2	195.2	3	1000	0.99432			0.0050775	1.6925								Leukotriene B3	CAY20109-25 ug	25	ug	250	25	ug	s
LTB4	Leukotriene B4-d4	10.22	-70	-23	336.5	335.2	195.1	1	1000	0.99807			0.0016825	1.6825								Leukotriene B4	CAY20110-25 ug	25	ug	250	25	ug	s
20-carboxy LTB4	Leukotriene B4-d4	3.24	-80	-25	366.5	365.2	347.2	10	1000	0.99639			0.018325	1.8325								20-carboxy Leukotriene B4	CAY20180-25 ug	25	ug	250	25	ug	s
20-hydroxy LTB4	Leukotriene B4-d4	3.55	-80	-25	352.5	351.2	195.2	1	1000	0.99745			0.0017625	1.7625								20-hydroxy Leukotriene B4	CAY20190-25 ug	25	ug	250	25	ug	s
6-trans LTB4	Leukotriene B4-d4	9.89	-65	-23	336.5	335.2	195.101	1	1000	0.99686			0.0016825	1.6825								6-trans Leukotriene B4	CAY35250-25 ug	25	ug	250	25	ug	s
LXA4	Resolvin D1-d5	7.32	-55	-19	352.5	351.2	115.2	1	1000	0.99967			0.0017625	1.7625
2001-03-01	Leukotriene B4-d4	10.1	-60	-23	360.5	359.5	250.2	1	1000	0.99527			0.0018025	1.8025								Lipoxin A4	CAY90410-25 ug	25	ug	250	25	ug	s
7,17-DiHDPA	Leukotriene B4-d4	10.38	-65	-20	362.5	361.5	263.3	3	1000	0.99674			0.0054375	1.8125								Maresin 1	CAY10878-10 ug	10	ug	100	10	ug	s
9(10)-EpOME	11(12)-EET (EpETrE) -d11	14.86	-80	-21	296.5	295.3	171.1	0.3	1000	0.99764			0.00044475	1.4825								7(S),17(S)-dihydroxy-8(E),10(Z),13(Z),15(E),19(Z)-Docosapentaenoic Acid	CAY10546-25 ug	25	ug	250	25	ug	s
12(13)-EpOME	11(12)-EET (EpETrE) -d11	14.74	-80	-19	296.5	295.3	195.2	3	1000	0.99594			0.0044475	1.4825
5(6)-EET	11(12)-EET (EpETrE) -d11	15.37	-60	-16	320.5	319.2	191.1	3	1000	0.98933			0.0048075	1.6025								9-OxoODE	CAY38420-25 ug	25	ug	250	25	ug	s
8(9)-EET	11(12)-EET (EpETrE) -d11	15.15	-60	-15	320.5	319.3	167.201	1	1000	0.99683			0.0016025	1.6025								13-OxoODE	CAY38620-25 ug	25	ug	250	25	ug	s
11(12)-EET	11(12)-EET (EpETrE) -d11	15.15	-60	-18	320.5	319.3	167.2	1	1000	0.99697			0.0016025	1.6025								5-OxoETE	CAY34250-25 ug	25	ug	250	25	ug	s
14(15)-EET	11(12)-EET (EpETrE) -d11	14.84	-65	-18	320.5	319.2	219.3	3	1000	0.99771			0.0048075	1.6025								12-OxoETE	CAY34580-25 ug	25	ug	250	25	ug	s
8(9)-EpETE	11(12)-EET (EpETrE) -d11	14.2	-70	-18	318.5	317.2	127.2	10	1000	0.99661			0.015925	1.5925								15-OxoETE	CAY34730-25 ug	25	ug	250	25	ug	s
11(12)-EpETE	11(12)-EET (EpETrE) -d11	14.12	-70	-15	318.5	317.2	167.2	1	1000	0.99541			0.0015925	1.5925
14(15)-EpETE	11(12)-EET (EpETrE) -d11	14.04	-70	-18	318.5	317.2	207.2	1	1000	0.99041			0.0015925	1.5925								9(S)-HOTrE	CAY39420-100 ug	100	ug	100	100	ug	s
17(18)-EpETE	11(12)-EET (EpETrE) -d11	13.7	-75	-16	318.5	317.2	215.2	1	1000	0.99772			0.0015925	1.5925								13(S)-HOTrE	CAY39620-100 ug	100	ug	100	100	ug	s
7(8)-EpDPA	11(12)-EET (EpETrE) -d11	15.2	-60	-16	344.5	343.2	113.1	3	1000	0.99567			0.0051675	1.7225
10(11)-EpDPA	11(12)-EET (EpETrE) -d11	15.08	-65	-15	344.5	343.2	153.2	0.3	1000	0.997			0.00051675	1.7225								5(S)-HETrE	CAY36230-25 ug	25	ug	250	25	ug	s
13(14)-EpDPA	11(12)-EET (EpETrE) -d11	15.02	-70	-15	344.5	343.2	193.2	1	1000	0.99658			0.0017225	1.7225								15(S)-HETrE	CAY36720-25 ug	25	ug	250	25	ug	s
16(17)-EpDPA	11(12)-EET (EpETrE) -d11	14.97	-55	-16	344.5	343.2	233.2	1	1000	0.99841			0.0017225	1.7225
19(20)-EpDPA	11(12)-EET (EpETrE) -d11	14.71	-70	-18	344.5	343.2	241.2	3	1000	0.99689			0.0051675	1.7225								(±)9,10-DiHOME	CAY53400-25 ug	25	ug	250	25	ug	s
PGD1	Prostaglandin D2-d4	6.65	-55	-16	354.5	353.3	317.202	0.3	1000	0.99117			0.00053175	1.7725								(±)12,13-DiHOME	CAY10009832-25 ug	25	ug	250	25	ug	s
PGD2	Prostaglandin D2-d4	6.61	-50	-22	352.5	351.2	271.302	0.3	1000	0.99355			0.00052875	1.7625
PGD3	Prostaglandin D2-d4	5.26	-50	-17	350.5	349.3	269.201	1	1000	0.99386			0.0017525	1.7525								(±)5,6-DHET	CAY51211-25 ug	25	ug	250	25	ug	s
PGE1	Prostaglandin E2-d4	6.53	-60	-18	354.5	353.3	317.2	0.3	1000	0.99802			0.00053175	1.7725								(±)8,9-DHET	CAY51351-25 ug	25	ug	250	25	ug	s
PGE2	Prostaglandin E2-d4	6.2	-60	-19	352.5	351.2	271.3	0.3	1000	0.99813			0.00052875	1.7625								(±)11,12-DHET Lipid Maps MS Standard	CAY51511-25 ug	25	ug	250	25	ug	s
PGE3	Prostaglandin E2-d4	4.86	-60	-17	350.5	349.3	269.2	1	1000	0.99918			0.0017525	1.7525								(±)14,15-DHET	CAY51651-25 ug	25	ug	250	25	ug	s
PGB2	Prostaglandin D2-d4	8.82	-60	-24	334.5	333.3	175.1	0.3	600	0.99525			0.00050175	1.0035
13,14-dihydro-15-keto PGE2	Prostaglandin E2-d4	7.33	-55	-19	352.5	351.2	235.2	3	1000	0.99785			0.0052875	1.7625								5,6-DiHETE	CAY10467-25 ug	25	ug	250	25	ug	s
13,14-dihydro-15-keto PGD2	Prostaglandin D2-d4	8.16	-50	-25	352.5	351.5	207.2	0.3	1000	0.99426			0.00052875	1.7625								5(S),15(S)-DiHETE	CAY35280-25 ug	25	ug	250	25	ug	s
13,14-dihydro-15-keto PF2α	Prostaglandin F2α-d4	7.43	-55	-23	352.5	353.501	113.001	10	1000	0.99551			0.017625	1.7625								8(S),15(S)-DiHETE	CAY35370-25 ug	25	ug	250	25	ug	s
11β-PGE2	Prostaglandin E2-d4	6.38	-55	-23	352.5	351.2	271.2	0.3	1000	0.99841			0.00052875	1.7625								(±)14,15-DiHETE	CAY10006998-25 ug	25	ug	250	25	ug	s
6-keto PGE1	Prostaglandin E2-d4	3.22	-55	-23	368.5	367.2	143.1	1	1000	0.99953			0.0018425	1.8425								(±)17,18-DiHETE	CAY10006999-25 ug	25	ug	250	25	ug	s
8-iso PGE2	Prostaglandin E2-d4	5.94	-55	-21	352.5	351.201	271.001	1	1000	0.99953			0.0017625	1.7625
15-deoxy-Δ12,14-PGJ2	20-HETE-d6	12.44	-65	-18	316.4	315.2	271.2	1	1000	0.99719			0.001582	1.582								9(10)-EpOME	CAY52400-25 ug	25	ug	250	25	ug	s
8-iso-15-keto PGF2α	Prostaglandin F2α-d4	5.37	-50	-23	354.5	351.2	289.2	1	1000	0.99825			0.0017725	1.7725								12(13)-EpOME	CAY52450-25 ug	25	ug	250	25	ug	s
PGF2α	Prostaglandin F2α-d4	5.89	-85	-24	354.5	353.2	309.2	1	1000	0.99401			0.0017725	1.7725
6-keto PGF1α	Prostaglandin F2α-d4	3.3	-75	-26	370.5	369.3	163.2	10	1000	0.99842			0.018525	1.8525								5(6)-EET	CAY50211-25 ug	25	ug	250	25	ug	s
TXB2	Thromboxane B2-d4	4.83	-60	-22	370.5	369.2	169.1	1	1000	0.99901			0.0018525	1.8525								8(9)-EET	CAY50351-25 ug	25	ug	250	25	ug	s
11-dehydro TXB2	11-dehydro Thromboxane B2-d4	6.24	-60	-20	368.5	367.2	305.2	1	1000	0.99922			0.0018425	1.8425								11(12)-EET	CAY50511-25 ug	25	ug	250	25	ug	s
13(S)-HODE-d4	N/A	13.22	-60	-25	300.2	299.2	198.1	N/A	N/A	N/A												14(15)-EET	CAY50651-25 ug	25	ug	250	25	ug	s
5(S)-HETE-d8	N/A	14.32	-55	-19	328.2	327.2	116.1	N/A	N/A	N/A
12(S)-HETE-d8	N/A	14.02	-60	-20	328.2	327.2	184.1	N/A	N/A	N/A												8(9)-EpETE	CAY10470-25 ug	25	ug	250	25	ug	s
15(S)-HETE-d8	N/A	13.55	-65	-22	328.2	327.2	226.1	N/A	N/A	N/A												11(12)-EpETE	CAY10462-25 ug	25	ug	250	25	ug	s
20-HETE-d6	N/A	12.6	-70	-21	326.2	325.2	281.1	N/A	N/A	N/A												14(15)-EpETE	CAY10173-25 ug	25	ug	250	25	ug	s
Leukotriene B4-d4	N/A	10.17	-65	-21	340.2	339.2	197.1	N/A	N/A	N/A												17(18)-EpETE	CAY50861-25 ug	25	ug	250	25	ug	s
Resolvin D1-d5	N/A	7.41	-75	-18	381.2	380.2	141.1	N/A	N/A	N/A
Prostaglandin E2-d4	N/A	6.16	-60	-23	356.2	355.2	275.101	N/A	N/A	N/A												7(8)-EpDPA	CAY10465-25 ug	25	ug	250	25	ug	s
Prostaglandin D2-d4	N/A	6.58	-55	-23	356.2	355.2	275.1	N/A	N/A	N/A												10(11)-EpDPA	CAY10471-25 ug	25	ug	250	25	ug	s
Prostaglandin F2α-d4	N/A	5.86	-80	-24	358.2	357.2	313.2	N/A	N/A	N/A												13(14)-EpDPA	CAY10464-25 ug	25	ug	250	25	ug	s
Thromboxane B2-d4	N/A	4.79	-55	-22	374.2	373.2	173.1	N/A	N/A	N/A												16(17)-EpDPA	CAY10174-25 ug	25	ug	250	25	ug	s
11-dehydro Thromboxane B2-d4	N/A	6.21	-55	-21	372.2	371.2	309.2	N/A	N/A	N/A												19(20)-EpDPA	CAY10175-25 ug	25	ug	250	25	ug	s
11(12)-EET (EpETrE) -d11	N/A	15.09	-65	-18	331.2	330.2	167.1	N/A	N/A	N/A
																						11β-Prostaglandin E2	CAY14510-500 ug	500	ug	100	500	ug	s
																						Leukotriene B4-d4	CAY320110-25 ug	25	ug	250	25	ug	s
ng internal standards added to lavages for mouse in vivo measurement of oxylipins																						Resolvin D1-d5	CAY11182-25 ug	25	ug	250	25	ug	s
																						Prostaglandin E2-d4	CAY314010-50 ug	50	ug	100	50	ug	s
IS	ng added per lavage																					Prostaglandin D2-d4	CAY312010-25 ug	25	ug	250	25	ug	s
13(S)-HODE-d4	1.725																					Prostaglandin F2α-d4 Lipid Maps MS Standard	CAY10007275-50 ug	50	ug	500	50	ug	s
5(S)-HETE-d8	1.875																					Thromboxane B2-d4	CAY319030-25 ug	25	ug	250	25	ug	s
12(S)-HETE-d8	1.875
15(S)-HETE-d8	1.875
20-HETE-d6	1.875
Leukotriene B4-d4	1.95
Resolvin D1-d5	2.175
Prostaglandin E2-d4	1.875
Prostaglandin D2-d4	2.025
Prostaglandin F2α-d4	2.025
Thromboxane B2-d4	2.1
11-dehydro Thromboxane B2-d4	2.1
11(12)-EET-d11	1.875
oxPL
Q1 MASS	Q3 MASS	ID		CE	CXP
738.6	319.2	PE 16:0p_20:4(O)		-44	-19
754.6	319.2	PE 16:0a_20:4(O)		-44	-19
764.6	319.2	PE 18:1p_20:4(O)		-44	-19
780.6	319.2	PE 18:1a_20:4(O) and PC 16:1a_20:4(O)		-44	-19
782.6	319.2	PE 18:0a_20:4(O) and PC 16:0a_20:4(O)		-44	-19
808.6	319.2	PC 18:1_20:4(O)		-44	-19
810.6	319.2	PC 18:0a_20:4(O)		-44	-19
766.6	319.2	PE 18:0p_20:4(O)		-44	-19
709.5	288.2	PE 15:0–18:1-d7		-44	-19
